# Supplementary material for: Ectopic expression of Jatropha curcas APETALA1 (JcAP1) caused early flowering in Arabidopsis, but not in Jatropha
Source: PeerJ. 2016 Apr 25;4:e1969. doi: 10.7717/peerj.1969 (PMC4860315; doi:10.7717/peerj.1969)
Supplement: Data S1 — Transgenic arabidopsis flowering time and gene expression levels. [file peerj-04-1969-s005.zip]

Archive with 13 entries (12 files):
- raw data/
- raw data/AP1 sequence for phylogenic analysis fas.txt
- raw data/Flowering time LD conditions.xlsx
- raw data/Flowering time SD conditions.xlsx
- raw data/JcAP1 gDNA squence.docx
- raw data/JcAP1expression level in different transgenic line.xlsx
- raw data/OE-JcAP1 relate gene expression profiles in Arabidopsis.xlsx
- raw data/ap1-11 mutant flowering time under LD conditions.xlsx
- raw data/expression in different stage of flower.xlsx
- raw data/expression level in ap1-11 mutant.xlsx
- raw data/expression level in flower organ.xlsx
- raw data/expression level in transgene Jatropha.xlsx
- raw data/pcr 2014-12-12 15hr 45min.jpg
