# Supplementary material for: Ectopic expression of Jatropha curcas APETALA1 (JcAP1) caused early flowering in Arabidopsis, but not in Jatropha
Source: PeerJ. 2016 Apr 25;4:e1969. doi: 10.7717/peerj.1969 (PMC4860315; doi:10.7717/peerj.1969)
Supplement: Data S1 — Transgenic arabidopsis flowering time and gene expression levels. [file peerj-04-1969-s005.zip › raw data/AP1 sequence for phylogenic analysis fas.txt]

>AtAP1
MGRGRVQLKRIENKINRQVTFSKRRAGLLKKAHEISVLCDAEVALVVFSHKGKLFEYSTDSCMEKILERY
ERYSYAERQLIAPESDVNTNWSMEYNRLKAKIELLERNQRHYLGEDLQAMSPKELQNLEQQLDTALKHIR
TRKNQLMYESINELQKKEKAIQEQNSMLSKQIKEREKILRAQQEQWDQQNQGHNMPPPLPPQQHQIQHPY
MLSHQPSPFLNMGGLYQEDDPMAMRRNDLELTLEPVYNCNLGCFAA

>AaAP1
MGRGRVQLKRIENKINRQVTFSKRRAGLLKKAHEISVLCDAEVALVVFSHKGKLFEYSTDSCMEKILERY
ERYSYAERQLIAPESDVNTNWSMEYNRLKAKIELLERNQRHYLGDDLQAMSPKELQNLEQQLDTALKHIR
SRKNQLMYESINELQRKEKAIQEQNSMLSKQIKEREKILRAQHEQWDQQNQGHNMPPPPPQHQHQIQHPY
MLSHQPSPFLNMGGLYQEEDPMAMRRNDLDLSLEPVYNCNLGCFAA

>BrAP1
MGRGRVQLKRIENKINRQVTFSKRRAGLFKKAHEISVLCDAEVALVVFSHKGKLFEYSTDSCMEKILERY
ERYSYAERQLIAPESDVNTNWSMEYNRLKAKIELLERNQRHYLGEDLQAMSPKELQNLEQQLDTALKHIR
SRKNQLMYDSVNELQRKEKAIQEQNSMLSKQIKEREKVLRAQQEQWDQQNHGQNMPPPPPPQEHQIQHPY
MLSHQPSPFLNMGGLYEEEDPMAMRRNDLDLSLEPVYNCNLGCFAS

>PtAP1-1 
MGRGRVQLKRIENKINRQVTFSKRRTGLLKKAHEISVLCDAEVALIVFSHKGKLFEYSTNACMEKILERH
ERYSYAERQLVATDLDSQGNWTLEYNRLKAKVELLQRNHRHYLGEDLDSVSLKELQNLEQQIDTALKLIR
ERKNHLMYQSISELQIKEKAIKEQNNMLVKQIKEKEKALAQPALWDQQDHGPNASSFLLPQPPLPCLNIS
YQEEDPEARRNYELDLTLEPIYSCHLGCFGT

>PtAP1-2 
MGRGRVQLKRIENKINRQVTFSKRRTGLLKKANEISVLCDAEVALIVFSHKGKLFEYSTDDSMEKILERY
ERYSYAERQLVATDLDSQGNWTLEYNRLKAKVELLQRNHRNYLGEDLDSMSLKELQNLEQQIDTALKHIR
ARKNHLMSQSISELQRKEKAIQVQNNMLVKQIKEKEKNDKALAQPAFWDLQDHGPNASSFLLSQPAGLPL
PCLNIGGSHQEEAPEARRNELGHTLEPIYSFHLGGYGA

>SdAP1
MGRGRVQLKRIENKINRQVTFSKRRTGLLKKAHEISVLCDAEVALIVFSHKGKLFEYSTDDCMEKILERY
ERYSYEERQLAATDFDSPGNWTLEYNRLKAKVELLQRNHRNYLGEDLDSMSLKELQNLEQQIDTALKHIR
ARKNHLMSQSISELQRKEKAIQVQNNMLVKQIKEKEKKDKAVAQPALWDDQQNQGPHASSFLLSQPAGLP
LPCLNIGGCYQEETDPEVRRNELDHALEPTYSFHLGGYGA


>DlAP1-1 
MGRGRVQLKRIENKINRQVTFSKRRAGLLKKAHEISVLCDAEVALIVFSHKGKLFEYATDSSMEKILERY
ERHNYTERRLVATDPESQVNWAMEYNRLKAKIELLQRNHRHYMGEDLDSLSLKEIQNLEQQLDTSLKHIR
SRKNQLMYDSISELQRKEKAILEQNNMLAKQIKEKEKTMAQQVQWEQQNQGPNTLSFLVPMPPPCLKMGG
IYQEEAPEIRRNELDLTLEPLYSCNLGCFAT

>DlAP1-2 
MGRGRVQLKRIENKINRQVTFSKRRAGLLKKAHGISVLCDAEVALIVFSHKGKLFEYATDSSMEKILERY
ERHNYTGRRLVATDPESQVNRAMEYNRLKAKIELLQRNHRYYMGEDLDSLSLKEIQNLEQQLDTSLKHIR
SRKNQLMYDSISELQRKEKAILEQNNMLAKQIKEKEKTMAQQVQWEQQNQGPNTLSFLVPMPPPCLKMGC
DVCSGIYQEEAPEIRRNELDLTLEPLYSCNLGCFAT

>PsAP1-1
MGRGRVQLKRIENKINRQVTFSKRRAGLLKKAHEISVLCDAEVALIVFSHKGKLFEYSTNACMEKILERH
ERYSYAERQLVATDLDSQGNWTLEYNRLKAKVELLQRNHRHYLGEDLDSVSLKELQNLEQQIDTALKLIR
ERKNHLMYQSISELQIKEKAIKEQNNMLVKQIKEKEKALAQPALWDQQDHGPNASSFLLPQPPLPCLNIS
YQEEDPEARRNYELDLTLEPIYSCHLGCFGT

>PsAP1-2 
MGRGRVQLKRIENKINRQVTFSKRRTGLLKKANEISVLCDAEVALIVFSHKGKLFEYSTDDSMEKILERY
ERYSYAERQLVATDLDSQGNWTLEYNRLKAKVELLQRNHRNYLGEDLDSMSLKELQNLEQQIDTALKHIR
ARKNHLMSQSISELQRKEREIQVQNNMLVKQIKEKEKKDKALAQPAFWDLQNHGPNASSLLLSQPAGLPL
PCLNIGGSHQEEAPDQARRNELGHTLEPIYSFHLGGYGA

>RcAP1
MGRGRVQLKRIENKINRQVTFSKRRAGLLKKAHEISVLCDAEVALIVFSHKGKLFEYSTDSCMERILERY
ERYSYAERQLVATDLNSQENWTLEYNRLKAKVELLQRNHRHYLGEDLDSLTLKELQNLEQQLDTALKHIR
TRKNQLMFESISELQKKEKAIQEQNNMLSKQIKEKEKAVAQQALWEQQNHGNNVSPFLMPQPPLPCLNIG
GTYQEEGQEVRRNELDLTLEPIYSCHLGCFTT

>JcAP1
MGRGRVQLKRIENKINRQVTFSKRRAGLLKKAHEISVLCDAEVALIVFSHKGKLFEYSTDSCMEKILERY
ERYSYAERQLIANDLNSQENWTLEYNRLKAKVELLERNHRHYLGEDLDSLSLKELQNLEQQLDTALKHIR
ARNNQLMHESISEYQKKEKAIEAQNSMLAKQIKEKEKAVAQQALWEQQNRNTHMSPFLVPQQPLPCLNIG
GTYQEEAVPEVRRNQLDLTLEPIYSCHLGCFTT


>BpAP1
MGRGRVQLKRIENKINRQVTFSKRRGGLLKKAHEISVLCDAEVAVIVFSHKGKLFEYATDSCMEKILERY
ERYSYAERQLVAADSEGQGSWTMEFARLKGKVELLQRNHRHYLGDGLESLSQKELQNLEQQLDTALKHVR
TRKNRLMYESISQLQRKEKAIQEQNTILAKKIKEKEKTVAQQVDWEQQNQGAPNGSSSFLLPQPLPCLNI
GGNYQEEAPEVRRNELELTLEPIYSCHLGCFAT


>CaAP1 
MGRGKVQLKRIENKINRQVTFSKRRAGLLKKAHEISVLCDAEVALIVFSHKGKLFEYSSDSSMENILERY
ERYSYAERRLVANDLESEGDWTLEYTKLKAKIELLQRNHRHYMGEDLDAMSSKDLQNLEHQLDTALKQIR
TRKNQLMYESISELQRKEKAIQQQNSMLAKKIKEKEKLMAQQAQWEQQNQGPSSTPYLIPEPLPPCINVS
GNYEEETQEARRNDLELTLDSLFPCHLGCFTA

>MdAP1
MGRGRVQLKRIENKINRQVTFSKRSTGLLKKAHEISVLCDAQVALIVFSNKGKLLEYATDSCMEQILERY
ERYSYAERQLVEPDFESQGNWTFEYSRLKAKVEVLQRNHRHYLGEDLDSLTLKEIQSLEQQLDTAHKQIR
LRKNQLMHESITELQRKEKAIQEQNNLLAKKIKEKEKAAAQPQVQNWEQQNHDLDLLPQPLPCLNIGGAQ
QDEFLQVRRNQLDLTLEPFYSCHLGCFAA

>SiAP1
MGRGKVQLKRIENKINRQVTFSKRRAGLLKKAHEISVLCDAEVALIVFSHKGKLFEYSTDSCMDRILEKY
ERYSFAERQLVANDQPDSPANWTLEYSKLKARIELLQRNHRHYMGEDLESISMKDLQNLEQQLDTALKNV
RSRKNQLLYDSISELQRKEKAIQEQNSMLAKKIKEKEKEMGQQTQWVQQNHCTNAPPLPPLQPPPPPPPQ
FLMAPHHQLPCLNIGGGTYEEATEARRNELDLTLDSLYSCHLGCFAA


>CaFUL
MGRGRVQLKRIENKINRQVTFSKRRSGLLKKAHEISVLCDAEVALIVFSTKGKLFEYATDSCMERILERY
ERYAYAERQLGGAEIESQGCWSLEHAKLKARIEVLQRNQRHYMGEDLDNLSLRELQNLEHQLDTALKHIR
SRKNQLMFESIAELQKKDKALQEQNNVLAKKVKDKEKEQAQQPQWERQNRHDLNSSSLVRSQPINSLSIS
ETYHRGGDNEAEGTQSSQTNAVMHPWMLRQMN

>AtCAL
MGRGRVELKRIENKINRQVTFSKRRTGLLKKAQEISVLCDAEVSLIVFSHKGKLFEYSSESCMEKVLERY
ERYSYAERQLIAPDSHVNAQTNWSMEYSRLKAKIELLERNQRHYLGEELEPMSLKDLQNLEQQLETALKH
IRSRKNQLMNESLNHLQRKEKEIQEENSMLTKQIKERENILRTKQTQCEQLNRSVDDVPQPQPFQHPHLY
MIAHQTSPFLNMGGLYQEEDQTAMRRNNLDLTLEPIYNYLGCYAA


>AtFUL 
MGRGRVQLKRIENKINRQVTFSKRRSGLLKKAHEISVLCDAEVALIVFSSKGKLFEYSTDSCMERILERY
DRYLYSDKQLVGRDVSQSENWVLEHAKLKARVEVLEKNKRNFMGEDLDSLSLKELQSLEHQLDAAIKSIR
SRKNQAMFESISALQKKDKALQDHNNSLLKKIKEREKKTGQQEGQLVQCSNSSSVLLPQYCVTSSRDGFV
ERVGGENGGASSLTEPNSLLPAWMLRPTTTNE


>JcFUL 
MGRGRVQLKRIENKINRQVTFSKRRSGLLKKAHEISVLCDAEVALIVFSTKGKLFEYSTDSCMERILERY
ERYSYAERQLVATDTETNGSWTLEHAKLKARVEVLQRNQRHFMGEDLDSLSLKELQNLEQQIDSALKHIR
SRKNQQMYESISELQKKDKALQEQNNQLAKKIKEKEKAMAQQTNLEQQQNQAVNSSPVLIPQSMQSFNLS
SSYSARGIRGEDETSQIHHRANGGLLPAWMLPHLNE


>PtFUL
MGRGRIQLKRIENKINRQVTFSKRRSGLLKKAHEISVLCDAEVALIVFSTKGKLFEYATDSCMERILERY
ERYSYAERQLLANDDPENHGSWTLEYAKLKARVDVLQRNQRHFMGEDLDSLNIKELQNLEHQIDSALKHV
RSRKNQLMYESISELQKKDKALQEQNNMLAKKVKEKEKAIIAQQASWEQQNPDLDSPTILRPQPMQPLNI
SSSHLATGIEEEPAPIQHRANALLPAWMLRYLNE


>VvFUL 
MGRGRVQLKRIENKVNRQVTFSKRRSGLLKKAHEISVLCDAEVALIVFSTKGKLYEYSTDSCMERILERY
ERYAYAQSQLIATDLESQGSWTLEYAKLKARMEVLQKSQRNFMGEDLDSLSLKELQNLEQQLDNSLKSTR
TRKNQLMYESLSELHKKGKALQEEHDLLTAKVQEKEKEQAEQAQWNQQNQDLDSPSFLLQQPLHALNISG
NCLARDSGDDQGIPPQNRTNTPLPAWMLRHVNK


>RcFUL
MGRGRVQLKRIENKINRQVTFSKRRAGLLKKAHEISVLCDAEVALIVFSTKGKLFEYSTDSCMERILERY
ERYSYAERQLLATDTETNGSWTLEHAKLKARVEVLQRNQRHFMGEELDTLTLKDLQNLEQQIDSALKHVR
SRKNQLMYESISELQKKDKALQEQNNQLAKKVKEKEKAKAQQTQWEQQNQGVDSSPVLLPQPIQSMNIRS
THPARGSTGEDETTPIHNRANALLPAWMLTHFNE


>VvAP1
MGRGRVQLKRIENKINRQVTFSKRRTGLLKKAHEISVLCDAEVALIVFSTKGKLFEYSTDSCMEKILDRY
ERYSYAERQLTATDPESQGNWSLEYSKLKAKIELLQRSQRHFLGEDLDSLSLKELQNLEQQLDSALKHIR
SRKNQLMYESISELQRKEKAMQEQNNMLAKEIKEKEKTVAQQTHWEQQNHGLNTSSFLLPQQLPCLNMGG
TYQGEAHGARRNELDLTLEPIYPSHLGCFTT

>PgAP1
MGRGKVELKRIENKINRQVTFSKRRGGLVKKAHEISVLCDAEVALIVFSAKGKLFEYSTDSSMENILERY
ERYSYAERQLVPNYDTASPGNWTFEYTKLKARIELLQRNHQHYMGEDLDSLTLKEIQNLEQQLDTALKHI
RSRKNQLMHESISELQKKEKAIQEQNSMLTKKIKEKEKTKAQQAQWEHQNPAGPYMPSFLLPDQTLPCLN
IGGTTYQGEGIRRNELDLTLEPVYSCHLGCFAT

>LjAP1
MGRGRVQLKRIENKINRQVTFSKRRAGLLKKAHEISVLCDAEVALIVFSHKGKLFEYATDSCMEKILERY
ERYAYAERQLVANDSESQGNWTIEYTRLKAKIDLLQRNHRHYMGEDLGSMSLKELQSLEQQLDTALKHIR
TRRNQLMYESISELQKKEKVIQEQNNMLAKKIKEKEKIAAQQQHAQWDHPNHGVNAPFLMQQPLPTLNMG
GNYREDHAPDVGRNELDLTLEPLYSCHLGCF


>VuAP1
MGRGRVQLKRIENKINRQVTFSKRRAGLLKKAHEISVLCDAEVALIVFSHKGKLFEYATDSCMEKILERY
ERYAYAERQLVANDSESQGNWTIEYTRLKAKIDLLQRNHRHYMGEDLGSMSLKELQSLEQQLDTALKQIR
TRRNQLMYESISELQKKEKVIQEQNNMLAKKIKEKEKVAAQHAQWEHPNHGVNASFLLPQPLLNMGGNYR
EEAPEVGRNELDLTLEPLYSCHLGCF


>BrFUL
MGRGRVQLKRIENKINRQVTFSKRRSGLLKKAHEISVLCDAEVALIVFSSKGKLFEYSTDSCMERILERY
DRYLYSDKQLVGRDISQSENWVLEHAKLKARVEVLEKNKRNFMGEDLDSLSLKELQSLEHQLDAAIKSIR
SRKNQAMFESISALQKKDKALQDHNNTLLKKIKEREKKTGHQEGQLNHCSNNSSIVQPQYCLTSSRDGFV
GRVGAENGGASSLTQPNSLLPAWMLPTTNE


>BrCAL
MGRGRVEMKRIENKINRQVTFSKRRAGLLKKAHEISILCDAEVSLIVFSHKGKLFEYSSESCMEKVLERY
ERYSYAEKQLKAPDSHVNAQTNWSMEYSRLKAKIELLERNQRHYLGEDLESISIKELQNLEQQLDTSLKH
IRSRKNQLMHESLNHLQRKEKEILEENSMLTKQIKERESILRTHQNQSEQQNRSHHVAPQPQPQLNPYMI
SHQASPFLNMGGMYQGEDPTAVRRNRLDLTLEPIYNCNLGYFAA

>CsAP1
MGRGRVQLKRIENKINRQVTFSKRRAGLLKKAHEISVLCDAEVALVVFSHKGKLFEYSTDSCMEKILERY
ERYSYAERQLIAPESDVNTNWSMEYNRLKAKIELLERNQRHYLGEDLQAMSPKELQHLEQQLDTALKHIR
SRKNQLMYESINELQRKEKAIQEQNSMLSKQIKEREKILRAQQEQWDQQNHGHNMPPPPPPQQHQIQHPY
MLSHQPSPFLNMGGLYQEEDPMAMRRNDLDLTLEPVYNCNLGCFAA

>CsCAL
MGRGRVELKRIENKINRQVTFSKRRAGLLKKAQEISVLCDAEVSLIVFSHKGKLFEYSSESCMEKVLERY
ERYSYAERQLTAPDSHVNAQTNWSMEHSRLKAKIELLERNQRHYLGEDLESMTLKELQNLEQQLDIALKH
IRSRKNHLMYESLNHLHRKEKEIQDENSMLTKQIKERENILRTQQNQWEQQNQNHDVPPPQQFQTPHPYM
ISHQTSPFLNMGGMYQGQDQSAMGRNSLDLTLEPVYNCNLGC

>CsFUL
MGRGRVQLKRIENKINRQVTFSKRRSGLLKKAHEISVLCDAEVALIVFSSKGKLFEYSTDSCMERILERY
DRYLYSDKQLVGREVTQSENWVLEHAKLKARVEVLEKNKRNFMGEDLDSLSLKELQSLEHQLDAAIKSIR
SRKNQAMFESISALQKKDKALQDHNNSLLKKIKEREKKTGQQEGQLNQFSNSSSVLLPQYCVTSSRDGFV
ERVGGENGSAPSLTEPNSLLPAWMLRPTTTNDQ

>TcFUL 
MGRGRVQLKRIENKINRQVTFSKRRSGLLKKAHEISVLCDAEVALIVFSTKGKLFEYSTDSCMERILERY
ERYSYAERQLAGNEVDQNGSWTLEHAKLKARMEVLQRNQRHFMGEDLDNLSLRELQNLEQQLDSALKHVR
SRKNQLMFESISELQKKDKALQEQNNMLAKKVKEKEQAVAQQAQWEQQNNCQDTSAILLPQPMSGTYEAR
SSGREEEGNPAQHRGANALLPPWMIRHLE

>TcAP1
MGRGRVQLKRIENKINRQVTFSKRRAGLLKKAHEISVLCDAEVALIVFSHKGKLFEYSSDSCMEKILERY
ERYSYAERQLVATQPGSQGNWTMEYNRLKAKVELLQKNHRHYMGEDLDFLSLKELQNLEQQLDTALKHIR
SKKNQLMYESISELQRKEKAIQEQNTMLAKQIKEKEKTVAQQSQWGQQGHGLNTSPFLLPQPHPCLNISG
TYQEEAPEMRRNELELTLEPIYSCNLGCFAA

>ZjAP1
MGRGRVQLKRIENKINRQVTFSKKRAGLLKKAHEISVLCDAEVALIVFSHKGKLFEYATDSCMEKILERY
ERYSYAERQLVASVSEPEAVQGNWTLEFSRLKAKIELLQRNRRHYFGEDLDSLNLKELQNLEQQLDTALK
QIRSRKNQLMYNSISELQRKEKAMQEQNNLLAKEIKEKEKLVAQQMQWEQQNHCPASSSFLLPQPLPCLN
IGGNYQEVEAPEMRRNELDLTLEPLYTCHLGCFAA

>MeAP1
MGRGRVQLKRIENKINRQVTFSKRRGGLLKKAHEISVLCDAEVALIVFSHKGKLFEYSTDSCMEKILERY
ERYSYAERQTATDLNSQENWTLEYNRLKAKVELLQRNHRHYMGEDIDSLSMKELQNLEQQLDTALKHIRT
RKNQLMYESISELQKKEKAIQEQNNMLAKQIKENEKAVAQQALWEQHNHGTNMSPFLLQQPPLPCLNIGG
NYQEEAPEAARRNELDLTLEPIYSCHLGCFTT

>PvAP1
MGRGRVQLKRIENKINRQVTFSKRRGGLLKKAHEISVLCDAEVALVVFSHKGKLFEYSTDSCMEKILERY
ERYSYAERQLTATDLNSQENWTLEYNRLKAKVELLQRNHRHYLGEELDSMTLKELQNLEHQLDNALKHIR
SRKNQLMYESISELQKKERAIQEQNNMLAKQIKEKEKKVAQQAQWEQQNHMTSMSPFLLAQPPLPCLNIG
GTFPEEAQAARRNELDLTLEPIYSCHLGCFTT

>PsAP1
MGRGRVQLKRIENKINRQVTFSKRRAGLLKKAHEISVLCDAEVALIVFSHKGKLFEYATDSCMEKILERY
ERYSYAERQLVANDSESQGNWTIEYTRLKAKIDLLQRNYRHYMGEDLGTMSLKELQSLEQQLDTALKLIR
TRRNQLMYESISELQKKEKVIQEQNNMLAKKIKEKEKIAAEQQVQWEHPNHHGVNPNYLLHQQLPSLNMG
GNYREEAPEMGRNELDLTLEPLYTCHLGCF

>GmAP1
MGRGRVQLKRIENKINRQVTFSKRRAGLLKKAHEISVLCDAEVALIVFSHKGKLFEYATDSCMEKILERY
ERYAYAERQLVANDSETQGNWTIEYTRLKAKIDLLQRNHRHYMGEDLGSMSLKELQSLEQQLDTALKQIR
TRRNQLMYESISELEKKEKVIQEQNNMLAKKIKEKEKVAASQAQWEHPNHGVNASFLLPQPLLNMGGNYH
DEAPEVGRHELDLTLEPLYSCHLGCF
