# Supplementary material for: Ectopic expression of Jatropha curcas APETALA1 (JcAP1) caused early flowering in Arabidopsis, but not in Jatropha
Source: PeerJ. 2016 Apr 25;4:e1969. doi: 10.7717/peerj.1969 (PMC4860315; doi:10.7717/peerj.1969)
Supplement: Data S1 — Transgenic arabidopsis flowering time and gene expression levels. [file peerj-04-1969-s005.zip › raw data/Flowering time LD conditions.xlsx]

## Sheet: Sheet1
WT	Rosette leaves	Flower bud formation time(day)		L12	Rosette leaves	Flower bud formation time(day)		L30	Rosette leaves	Flower bud formation time(day)
1	9	19		1	3	10		1	4	13
2	9	19		2	3	10		2	4	13
3	9	20		3	3	13		3	4	14
4	9	20		4	4	9		4	5	13
5	9	20		5	4	9		5	5	14
6	10	19		6	4	10		6	5	14
7	10	20		7	4	10		7	5	14
8	10	20		8	4	10		8	5	14
9	10	20		9	4	10		9	5	14
10	10	20		10	4	10		10	5	14
11	10	20		11	4	10		11	5	15
12	10	20		12	4	10		12	5	16
13	10	20		13	4	10		13	6	13
14	10	21		14	4	10		14	6	13
15	10	21		15	4	11		15	6	13
16	10	22		16	4	11		16	6	14
17	11	20		17	4	11		17	6	14
18	11	20		18	4	12		18	6	15
19	11	20		19	5	13		19	7	17
20	11	21		20	5	13		20	8	18
21	12	21
22	12	21
