# Supplementary material for: Ectopic expression of Jatropha curcas APETALA1 (JcAP1) caused early flowering in Arabidopsis, but not in Jatropha
Source: PeerJ. 2016 Apr 25;4:e1969. doi: 10.7717/peerj.1969 (PMC4860315; doi:10.7717/peerj.1969)
Supplement: Data S1 — Transgenic arabidopsis flowering time and gene expression levels. [file peerj-04-1969-s005.zip › raw data/Flowering time SD conditions.xlsx]

## Sheet: Sheet1
WT	Rosette leaves	Flower bud formation time(day)		L12	Rosette leaves	Flower bud formation time(day)		L30	Rosette leaves	Flower bud formation time(day)
1	55	98		1	16	36		1	37	66
2	58	103		2	16	37		2	30	55
3	63	100		3	14	31		3	29	54
4	65	108		4	16	34		4	37	65
5	61	102		5	12	27		5	35	64
6	59	97		6	13	29		6	34	64
7	63	104		7	15	37		7	31	59
8	66	113		8	16	37		8	32	59
9	67	112		9	15	34		9	32	59
10	62	104		10	16	35		10	33	62
11	64	110		11	16	36		11	30	58
12	65	103		12	16	35		12	31	59
13	56	98		13	15	34		13	32	62
14	58	106		14	17	37		14	34	63
15	55	100		15	14	35		15	30	58
16	60	110		16	13	29		16	29	56
17	54	96		17	12	30		17	30	55
18	62	112		18	13	30		18	31	57
19	59	103		19	14	32		19	29	56
20	57	99		20	13	31		20	30	54
21	56	96		21	14	33		21	37	63
22	64	114		22	14	34		22	30	55
				23	15	35		23	31	54
				24	16	38		24	30	55
				25	16	37		25	31	56
								26	29	53
								27	30	54
