# Supplementary material for: Ectopic expression of Jatropha curcas APETALA1 (JcAP1) caused early flowering in Arabidopsis, but not in Jatropha
Source: PeerJ. 2016 Apr 25;4:e1969. doi: 10.7717/peerj.1969 (PMC4860315; doi:10.7717/peerj.1969)
Supplement: Data S1 — Transgenic arabidopsis flowering time and gene expression levels. [file peerj-04-1969-s005.zip › raw data/JcAP1expression level in different transgenic line.xlsx]

## Sheet: Sheet1
Chart	Pairing	Mean Cp	Mean Cp	Target/Ref	Target/Ref Error
wt-1	JcAP1	33.3202	18.0734	2.57e-05	5.99e-06
wt-2	JcAP1	29.6021	13.6889	1.62e-05	1.54e-06
wt-3	JcAP1	29.2015	13.9268	2.52e-05	5.28e-06
p27-1	JcAP1	12.3632	14.6878	5.01	0.386
p27-2	JcAP1	18.825	24.6321	56	1.73
p27-3	JcAP1	17.4166	14.4142	0.125	0.0115
p27-4	JcAP1	13.4334	12.6385	0.576	0.0464
p27-5	JcAP1	16.1564	13.6889	0.181	0.0195
p27-7	JcAP1	17.7395	14.8036	0.1307	0.0157
p27-13	JcAP1	18.0537	17.2334	0.3273	0.0476
p27-14	JcAP1	20.7689	14.7843	0.0158	0.000505
p27-15	JcAP1	21.5258	16.3235	0.043484	0.00645
p27-16	JcAP1	21.3517	17.5221	0.0763	0.00714
p27-20	JcAP1	19.1965	15.8596	0.099	0.00393
p27-22	JcAP1	17.9617	16.7456	0.4016	0.00579
p27-24	JcAP1	15.6959	15.975	0.9856	0.0261
