# Supplementary material for: Ectopic expression of Jatropha curcas APETALA1 (JcAP1) caused early flowering in Arabidopsis, but not in Jatropha
Source: PeerJ. 2016 Apr 25;4:e1969. doi: 10.7717/peerj.1969 (PMC4860315; doi:10.7717/peerj.1969)
Supplement: Data S1 — Transgenic arabidopsis flowering time and gene expression levels. [file peerj-04-1969-s005.zip › raw data/OE-JcAP1 relate gene expression profiles in Arabidopsis.xlsx]

## Sheet: Sheet1
Chart	Pairing	Sample Name	Targets	References	Mean Cp	CP Error	Mean Cp	Cp Error	Target/Ref	Target/Ref Error	Normalized	Normalized Error	Status
TRUE		WT	AtAG	actin	27.2194	0.0839575	15.8707	0.0143051	0.000383	1.93e-05	1
TRUE	E1/E1	L12	AtAG	actin	22.2354	0.0504402	16.6456	0.0132097	0.0208	0.000651	54.15	3.118
TRUE	H1/H1	L30	AtAG	actin	24.7312	0.0179192	15.8596	0.0573981	0.00213	7.68e-05	5.568	0.334
TRUE		WT	AtAP1	actin	18.015	0.192356	11.8202	0.0442858	0.0137	0.00146	1
TRUE	E10/E1	L12	AtAP1	actin	15.6335	0.18589	12.8628	0.0505733	0.1465	0.0175	10.73	1.63
TRUE	H10/H1	L30	AtAP1	actin	17.2779	0.0909188	12.8921	0.0407953	0.0478	0.0027	3.504	0.3928
TRUE		WT	AtAP3	actin	27.9799	0.0668627	15.8707	0.0143051	0.000226	9.18e-06	1
TRUE	E4/E1	L12	AtAP3	actin	20.8068	0.107377	16.6456	0.0132097	0.0559	0.00368	246.9	18.29
TRUE	H4/H1	L30	AtAP3	actin	25.073	0.0270075	17.1085	0.062514	0.004	0.000165	17.69	0.9849
TRUE		WT	AtCAL	actin	28.5924	0.124018	15.8707	0.0143051	0.000148	1.1e-05	1
TRUE	E1/E1	L12	AtCAL	actin	26.5636	0.0561224	16.6456	0.0132097	0.00103	3.54e-05	6.982	0.5518
TRUE	H1/H1	L30	AtCAL	actin	28.3172	0.0213596	17.1085	0.062514	0.000423	1.69e-05	2.854	0.2325
TRUE		WT	AtFT	actin	23.6922	0.0909955	15.8707	0.0143051	0.00442	0.000241	1
TRUE	E1/E1	L12	AtFT	actin	21.4494	0.0208409	16.6456	0.0132097	0.0358	0.000496	8.098	0.446
TRUE	H1/H1	L30	AtFT	actin	21.5779	0.00590868	15.7122	0.0302145	0.0172	0.000324	3.879	0.2186
TRUE		WT	AtFUL	actin	22.9782	0.0145933	15.8707	0.0143051	0.00725	8.9e-05	1
TRUE	E10/E1	L12	AtFUL	actin	21.6485	0.0123279	16.6456	0.0132097	0.0312	0.000338	4.301	0.0668
TRUE	H10/H1	L30	AtFUL	actin	20.9251	0.0374704	15.7122	0.0302145	0.027	0.000774	3.718	0.1102
TRUE		WT	AtLFY	actin	25.2766	0.14998	11.8202	0.0442858	8.9e-05	8.17e-06	1
TRUE	E7/E1	L12	AtLFY	actin	24.1038	0.241318	12.8628	0.0505733	0.000413	6.45e-05	4.644	0.8168
TRUE	H7/H1	L30	AtLFY	actin	24.0602	0.256836	12.1525	0.16192	0.00026	4.68e-05	2.926	0.5729
TRUE		WT	AtSEP1	actin	25.7707	0.0663545	15.8707	0.0143051	0.00105	4.21e-05	1
TRUE	E7/E1	L12	AtSEP1	actin	21.334	0.099203	16.6456	0.0132097	0.0388	0.00229	37.05	2.536
TRUE	H7/H1	L30	AtSEP1	actin	22.9793	0.0375912	15.8596	0.0573981	0.00719	0.000296	6.87	0.3805
TRUE		WT	AtSEP2	actin	27.5519	0.0803128	15.8707	0.0143051	0.000305	1.51e-05	1
TRUE	E4/E1	L12	AtSEP2	actin	20.4586	0.00687386	16.6456	0.0132097	0.0711	0.000635	233.6	10.93
TRUE	H4/H1	L30	AtSEP2	actin	23.148	0.0501573	15.7122	0.0302145	0.00578	0.000203	18.97	1.08
TRUE		WT	AtSEP3	actin	26.4758	0.0479532	15.8707	0.0143051	0.000642	1.91e-05	1
TRUE	E7/E1	L12	AtSEP3	actin	17.9617	0.0200451	16.6456	0.0132097	0.4016	0.00579	625.5	19.93
TRUE	H7/H1	L30	AtSEP3	actin	18.8092	0.0168734	16.0479	0.0132162	0.1475	0.0019	229.7	7.178
TRUE		WT	AtTFL1	actin	25.789	0.0571982	15.8707	0.0143051	0.00103	3.67e-05	1
TRUE	E10/E1	L12	AtTFL1	actin	26.6689	0.0594212	16.2909	0.0596219	0.000751	3.8e-05	0.7272	0.0426
TRUE	H10/H1	L30	AtTFL1	actin	25.7195	0.0519829	17.1526	0.0379275	0.00264	0.000102	2.552	0.127
TRUE		WT	JcAP1	actin	25.9376	0.0860693	11.8202	0.0442858	5.63e-05	3.03e-06	1
TRUE	E4/E1	L12	JcAP1	actin	12.7146	0.205564	12.8628	0.0505733	1.108	0.1383	19700	2543
TRUE	H4/H1	L30	JcAP1	actin	13.8137	0.156244	12.1525	0.16192	0.3162	0.0427	5619	776.4

## Sheet: Sheet2
		23237.7	3536.89
		5206.97	295.082
