# Supplementary material for: Ectopic expression of Jatropha curcas APETALA1 (JcAP1) caused early flowering in Arabidopsis, but not in Jatropha
Source: PeerJ. 2016 Apr 25;4:e1969. doi: 10.7717/peerj.1969 (PMC4860315; doi:10.7717/peerj.1969)
Supplement: Data S1 — Transgenic arabidopsis flowering time and gene expression levels. [file peerj-04-1969-s005.zip › raw data/ap1-11 mutant flowering time under LD conditions.xlsx]

## Sheet: Sheet1
WT	Rosette leaves	Flower bud formation time(day)		ap1-11	Rosette leaves	Flower bud formation time(day)		L3	Rosette leaves	Flower bud formation time(day)			L5	Rosette leaves	Flower bud formation time(day)
1	9	19		1	11	19		1	7	13			1	3	10
2	10	20		2	12	20		2	8	15			2	4	10
3	11	20		3	12	23		3	9	16			3	4	12
4	9	20		4	10	20		4	9	12			4	4	7
5	9	20		5	10	20		5	8	13			5	4	9
6	11	19		6	12	19		6	7	14			6	5	9
7	10	20		7	10	20		7	10	16			7	4	10
8	11	20		8	12	20		8	9	15			8	4	11
9	10	20		9	10	21		9	9	15			9	4	11
10	12	20		10	11	20		10	8	15			10	4	10
11	10	20		11	10	20		11	10	16			11	3	9
12	11	21		12	12	21		12	8	13			12	4	10
13	11	20		13	11	23		13	9	13			13	3	10
14	10	20		14	10	21		14	8	12			14	4	9
15	10	21		15	12	21		15	7	13			15	4	12
16	11	20		16	10	22							16	4	9
17	11	21		17	11	23							17	4	9
18	11	21		18	11	20							18	4	10
19	11	20		19	12	22							19	5	11
20	11	19		20	12	21							20	4	9
21	12	22
22	12	21
	11	21
	11	20
	9	19
