# Supplementary material for: Ectopic expression of Jatropha curcas APETALA1 (JcAP1) caused early flowering in Arabidopsis, but not in Jatropha
Source: PeerJ. 2016 Apr 25;4:e1969. doi: 10.7717/peerj.1969 (PMC4860315; doi:10.7717/peerj.1969)
Supplement: Data S1 — Transgenic arabidopsis flowering time and gene expression levels. [file peerj-04-1969-s005.zip › raw data/expression in different stage of flower.xlsx]

## Sheet: Sheet1
Chart	Pairing	Sample Name	Targets	References	Mean Cp	CP Error	Mean Cp	Cp Error	Target/Ref	Target/Ref Error	Normalized	Normalized Error	Status
TRUE		R	JcAP1	actin	30.0242	0.316161	16.3643	0.618047	7.73e-05	3.12e-05	0.1363	0.055
TRUE	B10/B1	S	JcAP1	actin	31.6286	0.728541	13.2537	0.381586	2.94e-06	1.62e-06	0.005185	0.0029
TRUE	C10/C1	L	JcAP1	actin	32.3609	0.0693248	13.3729	0.371872	1.92e-06	4.25e-07	0.0339	0.00074956
TRUE	D10/D1	IB1	JcAP1	actin	27.9484	0.304036	17.2442	0.112262	0.000567	6.97e-05	1
TRUE	E10/E1	IB2	JcAP1	actin	23.5602	0.131933	14.4725	0.0509702	0.00179	0.000229	3.155	0.5251
TRUE	F10/F1	IB3	JcAP1	actin	19.3783	0.168126	13.3472	0.302218	0.0105	0.00298	17.44	4.076
TRUE	G10/G1	FB1	JcAP1	actin	22.9553	0.26895	16.5288	0.213946	0.0101	0.00209	18.84	5.376
TRUE	H10/H1	MFB	JcAP1	actin	21.4931	0.019092	13.8928	0.397149	0.00411	0.00071	8.054	1.47
TRUE	G7/E1	FFB	JcAP1	actin	27.5427	0.0839601	20.1941	0.0433199	0.00484	0.000684	8.526	1.5
TRUE	H1/B1	MF	JcAP1	actin	28.0825	0.0794587	19.7374	0.0247721	0.00161385	1.77e-05	2.8463	0.7321
TRUE	H4/D1	FF	JcAP1	actin	28.4344	0.285985	18.9785	0.069317	0.00135	0.000365	2.377	0.6665
TRUE	H7/F1	Fr	JcAP1	actin	27.4112	0.113415	16.4778	0.127592	0.00051	0.000227	0.8995	0.4004
