# Supplementary material for: Ectopic expression of Jatropha curcas APETALA1 (JcAP1) caused early flowering in Arabidopsis, but not in Jatropha
Source: PeerJ. 2016 Apr 25;4:e1969. doi: 10.7717/peerj.1969 (PMC4860315; doi:10.7717/peerj.1969)
Supplement: Data S1 — Transgenic arabidopsis flowering time and gene expression levels. [file peerj-04-1969-s005.zip › raw data/expression level in ap1-11 mutant.xlsx]

## Sheet: Sheet1
Chart	Pairing	Sample Name	Targets	References	Mean Cp	CP Error	Mean Cp	Cp Error	Target/Ref	Target/Ref Error	Normalized	Normalized Error	Status
TRUE		wt	JcAP1	actin	28.5116	0	14.4944	0.0423683	6.03e-05		1
TRUE	B4/B1	ap1-11	JcAP1	actin	29.6469	0	14.6088	0.0888937	2.97e-05		0.4928
TRUE	C4/C1	L2	JcAP1	actin	17.8796	0.335006	13.9473	0.327224	0.255	0.0709	1086
TRUE	D4/D1	L5	JcAP1	actin	15.5968	0.0839627	13.4052	0.0196478	1.4189	0.412	3630
TRUE		wt	AP1	actin	26.4069	0.411582	14.4944	0.0423683	0.00259	0.000708	1
TRUE	B7/B1	ap1-11	AP1	actin	29.9276	0.38548	14.6088	0.0888937	2.45e-05	5.57e-06	0.0943	0.0305
TRUE	C7/C1	L2	AP1	actin	24.7442	0.403541	13.9473	0.327224	5.62e-05	1.76e-05	2.167	0.8484
TRUE	D7/D1	L5	AP1	actin	22.3847	0.567069	13.4052	0.0196478	1.98e-05	6.17e-06	7.637	2.924
TRUE		wt	LFY	actin	26.7921	0.117618	14.4944	0.0423683	0.000199	1.36e-05	1
TRUE	B10/B1	ap1-11	LFY	actin	26.4218	0.150369	14.6088	0.0888937	0.000278	2.95e-05	1.399	0.1674
TRUE	C10/C1	L2	LFY	actin	25.4125	0.0130474	13.9473	0.327224	0.000354	7.17e-05	1.781	0.3549
TRUE	D10/D1	L5	LFY	actin	23.8161	0.105164	13.4052	0.0196478	0.000735	4.72e-05	3.698	0.3264
TRUE		wt	SOC1	actin	18.2991	0.287741	14.4944	0.0423683	0.0716	0.0131	1
TRUE	F1/B1	ap1-11	SOC1	actin	18.4005	0.110406	14.6088	0.0888937	0.0722	0.00612	1.009	0.1831
TRUE	G1/C1	L2	SOC1	actin	17.5524	0.140566	13.9473	0.327224	0.0822	0.0177	1.548	0.3067
TRUE	H1/D1	L5	SOC1	actin	16.4751	0.1434	13.4052	0.0196478	0.1191	0.0101	2.664	0.4523
TRUE		wt	2015-09-01	actin	22.3886	0.14433	14.4944	0.0423683	0.0042	0.000377	1
TRUE	F4/B1	ap1-11	2015-09-01	actin	22.4381	0.0322695	14.6088	0.0888937	0.0044	0.000252	1.046	0.1075
TRUE	G4/C1	L2	2015-09-01	actin	20.9499	0.271312	13.9473	0.327224	0.0078	0.00202	1.855	0.4891
TRUE	H4/D1	L5	2015-09-01	actin	19.0437	0.389492	13.4052	0.0196478	0.0201	0.00451	4.776	1.111
TRUE		wt	2015-09-02	actin	22.1702	0.246222	14.4944	0.0423683	0.00489	0.000753	1
TRUE	F7/B1	ap1-11	2015-09-02	actin	21.7038	0.1103	14.6088	0.0888937	0.00731	0.000625	0.896	0.2055
TRUE	G7/C1	L2	2015-09-02	actin	20.1808	0.161303	13.9473	0.327224	0.0133	0.00296	2.717	0.7066
TRUE	H7/D1	L5	2015-09-02	actin	17.7975	0.096804	13.4052	0.0196478	0.0476	0.00286	9.738	1.489
TRUE		wt	2015-09-03	actin	23.7782	0.0717659	14.4944	0.0423683	0.0016	7.96e-05	1
TRUE	F10/B1	ap1-11	2015-09-03	actin	24.2657	0.257689	14.6088	0.0888937	0.00124	0.000215	0.7721	0.1327
TRUE	G10/C1	L2	2015-09-03	actin	21.2883	0.0694546	13.9473	0.327224	0.00617	0.00124	3.844	0.7588
TRUE	H10/D1	L5	2015-09-03	actin	19.3565	0.165511	13.4052	0.0196478	0.0162	0.00157	10.07	1.052
