# Supplementary material for: Ectopic expression of Jatropha curcas APETALA1 (JcAP1) caused early flowering in Arabidopsis, but not in Jatropha
Source: PeerJ. 2016 Apr 25;4:e1969. doi: 10.7717/peerj.1969 (PMC4860315; doi:10.7717/peerj.1969)
Supplement: Data S1 — Transgenic arabidopsis flowering time and gene expression levels. [file peerj-04-1969-s005.zip › raw data/expression level in flower organ.xlsx]

## Sheet: Sheet1
Chart	Pairing	Sample Name	Targets	References	Mean Cp	CP Error	Mean Cp	Cp Error	Target/Ref	Target/Ref Error	Normalized	Normalized Error	Status
TRUE		stamen	JcAP1	JcActin	21.4553	0.18624	13.4174	0.130222	0.00381	0.000529	0.3123	0.0573
TRUE	A10/A1	male sepal	JcAP1	JcActin	20.708	0.0360292	16.3343	0.0710363	0.0482	0.00231	4.2165	0.525
TRUE	B10/B1	male petal	JcAP1	JcActin	19.3355	0.0555672	12.578	0.0911781	0.00924	0.000589	1
TRUE	D10/D1	female sepal	JcAP1	JcActin	22.9553	0.26895	16.5288	0.213946	0.0116	0.00234	2.2554	0.3142
TRUE	E10/E1	female petal	JcAP1	JcActin	18.7064	0.0505773	12.8673	0.0438105	0.0175	0.000669	1.8939	0.1724
TRUE	F10/F1	carpel	JcAP1	JcActin	23.9729	0.381487	14.4725	0.0509702	0.00138	0.000323	0.2162	0.0348
TRUE		root	JcAP1	actin	30.0242	0.316161	16.3643	0.618047	7.73e-05	3.12e-05	1
TRUE	B4/B1	stem	JcAP1	actin	31.6286	0.728541	13.2537	0.381586	2.94e-06	1.62e-06	0.0381	0.0281
TRUE	C4/C1	leaf	JcAP1	actin	32.3609	0.0693248	13.3729	0.371872	1.92e-06	4.25e-07	0.0249	0.0114
TRUE	D4/D1	male flower	JcAP1	actin	19.3783	0.168126	13.1716	0.302218	0.0135	0.00276	175.2	79
TRUE	E4/E1	female	JcAP1	actin	21.4859	0.252342	17.5923	0.0107074	0.0673	0.0107	870.9	370.3
TRUE	F4/F1	fruit	JcAP1	actin	20.7692	0.0437331	13.8928	0.397149	0.00851	0.00227	110.2	53.74
									R	0.1363	0.055
									S	0.005185	0.0029
									L	0.0339	0.00074956
									IB1	1
									IB2	3.155	0.5251
									IB3	17.44	4.076
									FB1	18.84	5.376
									MFB	8.054	1.47
									FFB	8.526	1.5
									MF	2.8463	0.7321
									FF	2.377	0.6665
									Fr	0.8995	0.4004

## Sheet: Sheet2
MS	JcAP1	0.0482	0.00231	4.2165	0.525	R	0.1363	0.055	JcAP1		R	0.2274	0.0917
MP	JcAP1	0.00924	0.000589	1		S	0.005185	0.0029	JcAP1		S	0.0086489	0.0048333
St	JcAP1	0.00381	0.000529	0.3123	0.0573	L	0.0339	0.00074956	JcAP1		L	0.0565	0.0012493
FS	JcAP1	0.0116	0.00234	2.2554	0.3142	IB1	1		JcAP1		IB1	20.4837	5.3567
FP	JcAP1	0.0175	0.000669	1.8939	0.1724	IB2	3.155	0.5251	JcAP1		IB2	8.5988	1.3752
Ca	JcAP1	0.00138	0.000323	0.2162	0.0348	IB3	17.44	4.076	JcAP1		FB1	29.7581	8.96
						FB1	18.84	5.376	JcAP1		MFB	12.1001	2.45
						MFB	8.054	1.47	JcAP1		FFB	14.2219	2.5
						FFB	8.526	1.5	JcAP1		MF	4.7478	1.2202
						MF	2.8463	0.7321	JcAP1		FF	3.965	1.1108
						FF	2.377	0.6665	JcAP1		fruit	1
						Fr	0.8995	0.4004
