# Supplementary material for: Ectopic expression of Jatropha curcas APETALA1 (JcAP1) caused early flowering in Arabidopsis, but not in Jatropha
Source: PeerJ. 2016 Apr 25;4:e1969. doi: 10.7717/peerj.1969 (PMC4860315; doi:10.7717/peerj.1969)
Supplement: Data S1 — Transgenic arabidopsis flowering time and gene expression levels. [file peerj-04-1969-s005.zip › raw data/expression level in transgene Jatropha.xlsx]

## Sheet: Sheet1
Chart	Pairing	Sample Name	Targets	References	Mean Cp	CP Error	Mean Cp	Cp Error	Target/Ref	Target/Ref Error	Normalized	Normalized Error	Status
TRUE		WT	JcAP1	Actin	30.0312	0.631625	13.6079	0.0480307	1.14e-05	3.99e-06
TRUE	B4/B1	L2	JcAP1	Actin	17.7395	0.180726	15.8036	0.112652	0.6307	0.0957
TRUE	C4/C1	L20	JcAP1	Actin	19.3537	0.0196613	17.2334	0.359642	0.23	0.0476
TRUE		WT	JcLFY	Actin	24.2164	0.493076	13.6079	0.0480307	0.00064	0.000211	1
TRUE	B7/B1	L2	JcLFY	Actin	28.1354	0.664651	17.2334	0.359642	0.000523	0.000233	0.816	0.4343
TRUE	D7/D1	L20	JcLFY	Actin	24.5448	0.0782031	14.3655	0.0775442	0.000862	5.64e-05	1.346	0.3747
TRUE		WT	TFL1a	Actin	29.2472	0.817442	13.6079	0.0480307	1.96e-05	9.03e-06	1
TRUE	D10/D1	P27-7	TFL1a	Actin	29.6054	0.177959	14.8036	0.112652	3.5e-05	4.16e-06	1.787	0.8022
TRUE	C10/C1	P27-2-02	TFL1a	Actin	29.5656	0.207034	14.3655	0.0775442	2.66e-05	3.42e-06	1.356	0.6133
TRUE		WT	TFL1b	Actin	31.4671	0	13.6079	0.0480307	4.21e-06		1
TRUE	F1/B1	P27-K00	TFL1b	Actin	31.5793	1.3639	14.9334	0.359642	6.48e-06	2.04e-06	1.54	0.4848
TRUE	G1/C1	P27-2-02	TFL1b	Actin	32.1697	0.325457	14.8036	0.112652	5.52e-06	1.43e-06	1.31	0.339
TRUE		WT	TFL1c	Actin	31.145	0.520464	13.6079	0.0480307	5.26e-06	1.51e-06	1
TRUE	G4/C1	L2	TFL1c	Actin	32.2262	0.595304	14.3655	0.0775442	4.2e-06	1.4e-06	0.7991	0.3454
TRUE	H4/D1	L20	TFL1c	Actin	31.583	0.0181298	14.8036	0.112652	4.9378e-06	1.25e-06	0.9382	0.9303
TRUE		WT	JcSOC1	Actin	20.6283	0.078175	14.7843	0.0130037	0.0174	0.000855	1
TRUE	C7/C1	L2	JcSOC1	Actin	24.5234	0.141396	18.3449	0.33615	0.0138	0.00295	0.793	0.1658
TRUE	E7/E1	L20	JcSOC1	Actin	22.261	0.246854	16.4486	0.0418151	0.0178	0.00282	1.022	0.1614
